# Supplementary material for: Disability weights for comorbidity and their influence on Health-adjusted Life Expectancy
Source: Popul Health Metr. 2006 Apr 10;4:1. doi: 10.1186/1478-7954-4-1 (PMC1523368; doi:10.1186/1478-7954-4-1)
Supplement: Additional file 1 [file 1478-7954-4-1-S1.xls]

## Sheet: mortality
Statistics Netherlands mortality rates 1999
AGE	Mortality rate per 100,000 MEN				Mortality rate per 100,000 WOMEN
0	498				453
1	70				72
2 4	32				21
5 9	17				11
10 14	16				13
15-19	45				22
20-24	67				28
25-29	69				33
30-34	74				46
35-39	106				78
40-44	170				133
45-49	275				214
50-54	455				321
55-59	751				466
60-64	1289				722
65-69	2305				1179
70-74	3831				2000
75-79	6526				3453
80-84	10695				6426
85+	20590				16068
	4.85673

## Sheet: dismen
Prevalence rates and disability weights in age classes of five years Dutch Burden of Disease Study MEN
Age		0_4	5_9	10_14	15_19	20_24	25_29	30_34	35_39	40_44	45_49	50_54	55_59	60_64	65_69	70_74	75_79	80_84	85+
Infectieziekten_maagdarmkanaal	prev	0.0849605	0.0266219	0.014251	0.00862764	0.0110977	0.0115967	0.0108364	0.0112115	0.00783846	0.00950696	0.01034	0.0101892	0.0126256	0.0157524	0.019247	0.0183174	0.0192519	0.031886
Infectieziekten_maagdarmkanaal	dalywgt	0.03	0.03	0.03	0.03	0.03	0.03	0.03	0.03	0.03	0.03	0.03	0.03	0.03	0.03	0.03	0.03	0.03	0.03
Tuberculose	prev	1.31586e-05	1.02289e-05	1.02289e-05	5.43737e-05	5.43737e-05	5.14943e-05	5.14943e-05	3.4382e-05	3.4382e-05	2.73797e-05	2.73797e-05	2.9925e-05	2.9925e-05	3.13993e-05	0.000357443	0.0003759	0.0003759	0.000404187
Tuberculose	dalywgt	0.22948	0.22948	0.22948	0.22948	0.22948	0.22948	0.22948	0.22948	0.22948	0.22948	0.22948	0.22948	0.22948	0.22948	0.22948	0.22948	0.22948	0.22948
Hersenvliesontsteking	prev	0.000406038	8.56161e-05	5.31616e-05	8.58187e-05	1.74631e-05	2.14424e-05	2.03227e-05	3.30784e-05	2.58881e-05	1.72065e-05	1.63995e-05	3.35756e-05	5.08637e-05	4.47159e-05	5.52072e-05	4.81272e-05	2.52816e-05	2.11245e-05
Hersenvliesontsteking	dalywgt	0.31905	0.31905	0.31905	0.31905	0.31905	0.31905	0.31905	0.31905	0.31905	0.31905	0.31905	0.31905	0.31905	0.31905	0.31905	0.31905	0.31905	0.31905
HIV/AIDS	prev	0	0	0	3.6193e-05	7.10064e-05	0.0001337	0.000384579	0.000434671	0.000527599	0.00025373	0.000189165	0.000195786	9.47712e-05	9.71235e-06	9.71235e-06	9.71235e-06	9.71235e-06	9.71235e-06
HIV/AIDS	dalywgt	0.56962	0.56962	0.56962	0.56962	0.56962	0.56962	0.56962	0.56962	0.56962	0.56962	0.56962	0.56962	0.56962	0.56962	0.56962	0.56962	0.56962	0.56962
SOA	prev	0	0	0	0.000242565	0.00139466	0.001212	0.000914836	0.000800978	0.000465098	0.000187923	0.000183212	0.000102107	8.50361e-05	3.27047e-06	0	0	0	0
SOA	dalywgt	0.072	0.072	0.072	0.072	0.072	0.072	0.072	0.072	0.072	0.072	0.072	0.072	0.072	0.072	0.072	0.072	0.072	0.072
Slokdarmkanker	prev	0	0	0	0	0	0	0	2.4e-05	5.2e-05	0	0.000117	0.000183	0.000212	0.000202	0.000488	0.000681	0.000444	0.00041
Slokdarmkanker	dalywgt	0.707307	0.707307	0.707307	0.707307	0.707307	0.707307	0.707307	0.707307	0.707307	0.707307	0.707307	0.707307	0.707307	0.707307	0.707307	0.707307	0.707307	0.707307
Maagkanker	prev	0	0	0	0	0	2.5e-05	2.3e-05	2.4e-05	0.000104	0.000212	0.000409	0.000768	0.001442	0.002835	0.003067	0.0059	0.004881	0.01065
Maagkanker	dalywgt	0.312261	0.312261	0.312261	0.312261	0.312261	0.312261	0.312261	0.312261	0.312261	0.312261	0.312261	0.312261	0.312261	0.312261	0.312261	0.312261	0.312261	0.312261
Dikke_darm_en_endeldarmkanker	prev	0	0	0	0	0	2.5e-05	4.7e-05	0.000142	0.000596	0.000877	0.002894	0.003989	0.00789	0.014984	0.021328	0.02757	0.0344	0.043
Dikke_darm_en_endeldarmkanker	dalywgt	0.207661	0.207661	0.207661	0.207661	0.207661	0.207661	0.207661	0.207661	0.207661	0.207661	0.207661	0.207661	0.207661	0.207661	0.207661	0.207661	0.207661	0.207661
Longkanker	prev	0	0	0	0	0	0	2.3e-05	0	0.000363	0.000584	0.001608	0.00333	0.005429	0.01093	0.01345	0.01679	0.01331	0.01269
Longkanker	dalywgt	0.441063	0.441063	0.441063	0.441063	0.441063	0.441063	0.441063	0.441063	0.441063	0.441063	0.441063	0.441063	0.441063	0.441063	0.441063	0.441063	0.441063	0.441063
Huidkanker	prev	0	0	0	3.4e-05	6.4e-05	0.000423	0.000466	0.000782	0.00122	0.001939	0.002456	0.003001	0.005217	0.007037	0.010177	0.015773	0.024628	0.035627
Huidkanker	dalywgt	0.0523206	0.0523206	0.0523206	0.0523206	0.0523206	0.0523206	0.0523206	0.0523206	0.0523206	0.0523206	0.0523206	0.0523206	0.0523206	0.0523206	0.0523206	0.0523206	0.0523206	0.0523206
Borstkanker	prev	0	0	0	0	0	0	0	0	2.6e-05	0.000106	2.9e-05	0.00011	8.5e-05	0.000304	0.000349	0.000227	0.000444	0
Borstkanker	dalywgt	0.208735	0.208735	0.208735	0.208735	0.208735	0.208735	0.208735	0.208735	0.208735	0.208735	0.208735	0.208735	0.208735	0.208735	0.208735	0.208735	0.208735	0.208735
Prostaatkanker	prev	0	0	0	0	0	0	0	0	0	2.7e-05	0.00038	0.002561	0.006872	0.01433	0.02802	0.04141	0.05569	0.06429
Prostaatkanker	dalywgt	0.29529	0.29529	0.29529	0.29529	0.29529	0.29529	0.29529	0.29529	0.29529	0.29529	0.29529	0.29529	0.29529	0.29529	0.29529	0.29529	0.29529	0.29529
Non_hodgkin	prev	0	9.5e-05	0.000201	0.000169	0.000193	0.000249	0.000303	0.000284	0.000648	0.000584	0.000965	0.001537	0.001442	0.002379	0.003067	0.002836	0.003994	0.002867
Non_hodgkin	dalywgt	0.259033	0.259033	0.259033	0.259033	0.259033	0.259033	0.259033	0.259033	0.259033	0.259033	0.259033	0.259033	0.259033	0.259033	0.259033	0.259033	0.259033	0.259033
Diabetes	prev	8.67604e-05	0.000681207	0.00120594	0.00142467	0.0022163	0.00492385	0.00547615	0.00576064	0.00970945	0.0204026	0.0331139	0.0552833	0.0700655	0.0763781	0.090858	0.101389	0.0904641	0.10358
Diabetes	dalywgt	0.19766	0.19766	0.19766	0.19766	0.19766	0.19766	0.19766	0.19766	0.19766	0.19766	0.19766	0.19766	0.19766	0.19766	0.19766	0.19766	0.19766	0.19766
Dementie	prev	1.5571e-05	0	0	0	0	0.000141777	5.44215e-05	5.87277e-06	1.91339e-05	6.1706e-05	8.68964e-05	0.00170462	0.00136105	0.00288577	0.0107684	0.0276448	0.0704634	0.126891
Dementie	dalywgt	0.709048	0.709048	0.709048	0.709048	0.709048	0.709048	0.709048	0.709048	0.709048	0.709048	0.709048	0.709048	0.709048	0.709048	0.709048	0.709048	0.709048	0.709048
Schizofrenie	prev	0	0	5.47825e-05	0.000810157	0.00353515	0.00368614	0.00295063	0.00276813	0.00438752	0.00484857	0.00255688	0.00326729	0.00459845	0.00452419	0.000682624	0.000574664	0.000305437	0
Schizofrenie	dalywgt	0.66	0.66	0.66	0.66	0.66	0.66	0.66	0.66	0.66	0.66	0.66	0.66	0.66	0.66	0.66	0.66	0.66	0.66
Depressie_en_dysthymie(ontdubbeld)	prev	0	0	0.0036129	0.00861935	0.0187166	0.0250522	0.00863931	0.0244444	0.028436	0.0348837	0.039039	0.0114068	0.027668	0.006	0.011	0.019	0.022	0.022
Depressie_en_dysthymie(ontdubbeld)	dalywgt	0.416392	0.416392	0.416392	0.416392	0.416392	0.416392	0.416392	0.416392	0.416392	0.416392	0.416392	0.416392	0.416392	0.416392	0.416392	0.416392	0.416392	0.416392
Depressie_i.e.z.	prev	0	0	0.0036129	0.00541935	0.0185676	0.025	0.00865801	0.013245	0.0236967	0.0325581	0.0271084	0.0114504	0.0197628	0.006	0.011	0.019	0.022	0.022
Depressie_i.e.z.	dalywgt	0.4595	0.4595	0.4595	0.4595	0.4595	0.4595	0.4595	0.4595	0.4595	0.4595	0.4595	0.4595	0.4595	0.4595	0.4595	0.4595	0.4595	0.4595
Depressie_HAR	prev	0	0.000165125	0.000171086	0.00302222	0.00320821	0.00473062	0.00440791	0.00748574	0.0099104	0.00807054	0.00930503	0.00877193	0.00459418	0.0055355	0.00775408	0.00374883	0.00631988	0.0037961
Depressie_HAR	dalywgt	0.4595	0.4595	0.4595	0.4595	0.4595	0.4595	0.4595	0.4595	0.4595	0.4595	0.4595	0.4595	0.4595	0.4595	0.4595	0.4595	0.4595	0.4595
Paniekstoornis	prev	0	0	0	0	0	0	0	0	0	0	0	0	0	0	0	0	0	0
Paniekstoornis	dalywgt	0.213	0.213	0.213	0.213	0.213	0.213	0.213	0.213	0.213	0.213	0.213	0.213	0.213	0.213	0.213	0.213	0.213	0.213
Agorafobie	prev	0	0	0	0	0	0	0	0	0	0	0	0	0	0	0	0	0	0
Agorafobie	dalywgt	0.154	0.154	0.154	0.154	0.154	0.154	0.154	0.154	0.154	0.154	0.154	0.154	0.154	0.154	0.154	0.154	0.154	0.154
Enkelvoudige_fobie	prev	0	0	0	0	0	0	0	0	0	0	0	0	0	0	0	0	0	0
Enkelvoudige_fobie	dalywgt	0.135	0.135	0.135	0.135	0.135	0.135	0.135	0.135	0.135	0.135	0.135	0.135	0.135	0.135	0.135	0.135	0.135	0.135
Sociale_fobie	prev	0	0	0	0	0	0	0	0	0	0	0	0	0	0	0	0	0	0
Sociale_fobie	dalywgt	0.191	0.191	0.191	0.191	0.191	0.191	0.191	0.191	0.191	0.191	0.191	0.191	0.191	0.191	0.191	0.191	0.191	0.191
Obsessief_compulsief	prev	0	0	0	0	0	0	0	0	0	0	0	0	0	0	0	0	0	0
Obsessief_compulsief	dalywgt	0.272	0.272	0.272	0.272	0.272	0.272	0.272	0.272	0.272	0.272	0.272	0.272	0.272	0.272	0.272	0.272	0.272	0.272
diffuse_angstoornis	prev	0	0	0	0	0	0	0	0	0	0	0	0	0	0	0	0	0	0
diffuse_angstoornis	dalywgt	0.256	0.256	0.256	0.256	0.256	0.256	0.256	0.256	0.256	0.256	0.256	0.256	0.256	0.256	0.256	0.256	0.256	0.256
Angststoornissen_totaal	prev	0	0	0.0225649	0.0592442	0.0477454	0.075	0.0842333	0.0728477	0.063981	0.0606061	0.060241	0.0610687	0.0434783	0.090473	0.090473	0.065	0.065	0.065
Angststoornissen_totaal	dalywgt	0.171864	0.171864	0.171864	0.171864	0.171864	0.171864	0.171864	0.171864	0.171864	0.171864	0.171864	0.171864	0.171864	0.171864	0.171864	0.171864	0.171864	0.171864
Alcoholafhankelijkheid	prev	0	0	0.0166255	0.0532846	0.122016	0.0583333	0.0259179	0.0331858	0.056872	0.0325581	0.0210843	0.0152672	0.0197628	0	0	0	0	0
Alcoholafhankelijkheid	dalywgt	0.55	0.55	0.55	0.55	0.55	0.55	0.55	0.55	0.55	0.55	0.55	0.55	0.55	0.55	0.55	0.55	0.55	0.55
Verstandelijke_handicap_licht	prev	0.000885017	0.00442509	0.00822581	0.00822581	0.00638239	0.00638239	0.00374315	0.00374315	0.00295406	0.00295406	0.00239326	0.00239326	0.00169389	0.000801866	0.000801866	0.000801866	0.000801866	0.000801866
Verstandelijke_handicap_licht	dalywgt	0.29	0.29	0.29	0.29	0.29	0.29	0.29	0.29	0.29	0.29	0.29	0.29	0.29	0.29	0.29	0.29	0.29	0.29
Verstandelijk_handicap_diep	prev	0.00118002	0.00590012	0.00499796	0.00499796	0.0047412	0.0047412	0.00449178	0.00449178	0.00413569	0.00413569	0.00309129	0.00309129	0.00197621	0.00126007	0.00126007	0.00126007	0.00126007	0.00126007
Verstandelijk_handicap_diep	dalywgt	0.60793	0.60793	0.60793	0.60793	0.60793	0.60793	0.60793	0.60793	0.60793	0.60793	0.60793	0.60793	0.60793	0.60793	0.60793	0.60793	0.60793	0.60793
Ziekte_van_Parkinson+A89	prev	0	8.05585e-05	0	0	0	0	4.26439e-05	3.85654e-05	0.000225418	0.000319697	0.00110157	0.000726485	0.00320446	0.00380392	0.00905942	0.0159247	0.0179599	0.0288857
Ziekte_van_Parkinson+A89	dalywgt	0.67579	0.67579	0.67579	0.67579	0.67579	0.67579	0.67579	0.67579	0.67579	0.67579	0.67579	0.67579	0.67579	0.67579	0.67579	0.67579	0.67579	0.67579
Epilepsie	prev	0.000661222	0.000531	0.00097087	0.00430796	0.00855002	0.00416634	0.00636396	0.00484991	0.00688767	0.00578649	0.00615559	0.0111141	0.00625906	0.00885186	0.00814941	0.0115894	0.00398524	0.0309995
Epilepsie	dalywgt	0.11	0.11	0.11	0.11	0.11	0.11	0.11	0.11	0.11	0.11	0.11	0.11	0.11	0.11	0.11	0.11	0.11	0.11
Multipele_Sclerose	prev	0	0	0	0	4e-05	8e-05	0.00036	0.00081	0.00041	0.00095	0.00178	0.0006	0.00111	0.00129	0.00154	0.00047	0.00026	0.00084
Multipele_Sclerose	dalywgt	0.534	0.534	0.534	0.534	0.534	0.534	0.534	0.534	0.534	0.534	0.534	0.534	0.534	0.534	0.534	0.534	0.534	0.534
Gezichtsstoornissen	prev	0.000164926	0.000196921	0.000803477	0.000915646	0.000505109	0.000901042	0.00073059	0.000964134	0.00269086	0.00562958	0.00886271	0.0158151	0.0269032	0.0560684	0.107206	0.206604	0.247148	0.303436
Gezichtsstoornissen	dalywgt	0.164429	0.164429	0.164429	0.164429	0.164429	0.164429	0.164429	0.164429	0.164429	0.164429	0.164429	0.164429	0.164429	0.164429	0.164429	0.164429	0.164429	0.164429
Gehoorstoornissen	prev	0.00215533	0.00402187	0.00623701	0.0059541	0.0118833	0.017109	0.0100329	0.012981	0.0171159	0.0248553	0.03511	0.0502855	0.0694556	0.117353	0.177977	0.230056	0.298885	0.369681
Gehoorstoornissen	dalywgt	0.10907	0.10907	0.10907	0.10907	0.10907	0.10907	0.10907	0.10907	0.10907	0.10907	0.10907	0.10907	0.10907	0.10907	0.10907	0.10907	0.10907	0.10907
Coronaire_hartziekten	prev	0	0	0	0	5.82819e-05	0.000330813	0.00115866	0.00384649	0.0119783	0.0250617	0.0509683	0.0946092	0.120195	0.171241	0.229098	0.266509	0.265238	0.248102
Coronaire_hartziekten	dalywgt	0.28801	0.28801	0.28801	0.28801	0.28801	0.28801	0.28801	0.28801	0.28801	0.28801	0.28801	0.28801	0.28801	0.28801	0.28801	0.28801	0.28801	0.28801
Hartfalen	prev	0.000247389	5.37057e-05	0	2.86139e-05	0	0	2.1322e-05	0.000314746	0.000364808	0.000738021	0.0023784	0.00570513	0.00985658	0.0168771	0.0374411	0.064549	0.0963123	0.112361
Hartfalen	dalywgt	0.15416	0.15416	0.15416	0.15416	0.15416	0.15416	0.15416	0.15416	0.15416	0.15416	0.15416	0.15416	0.15416	0.15416	0.15416	0.15416	0.15416	0.15416
Beroerte	prev	0.000121171	0.000111131	3.65217e-05	0	0.000748333	9.4518e-05	8.81169e-05	0.000145479	0.00113024	0.00220223	0.00653904	0.0106813	0.0216419	0.0340378	0.0519074	0.0664149	0.0904934	0.084922
Beroerte	dalywgt	0.609	0.609	0.609	0.609	0.609	0.609	0.609	0.609	0.609	0.609	0.609	0.609	0.609	0.609	0.609	0.609	0.609	0.609
Bovenste_luchtweginfecties	prev	0.00323234	0.00727104	0.0103458	0.0130111	0.0126766	0.0190033	0.0291027	0.03333	0.028808	0.0273278	0.0186921	0.0156659	0.0159192	0.0138722	0.0135423	0.0136742	0.00900892	0.00900371
Bovenste_luchtweginfecties	dalywgt	0.02	0.02	0.02	0.02	0.02	0.02	0.02	0.02	0.02	0.02	0.02	0.02	0.02	0.02	0.02	0.02	0.02	0.02
Longontsteking	prev	0.0214595	0.0106949	0.00304409	0.00217488	0.00244434	0.00110582	0.0029717	0.00438689	0.00488952	0.00424391	0.00421604	0.00445442	0.0102349	0.0148462	0.019269	0.021497	0.0308384	0.0416621
Longontsteking	dalywgt	0.1	0.1	0.1	0.1	0.1	0.1	0.1	0.1	0.1	0.1	0.1	0.1	0.1	0.1	0.1	0.1	0.1	0.1
acute_bronchi(oli)tis	prev	0.115568	0.0332388	0.0145066	0.0115294	0.0132838	0.0109693	0.0136255	0.026022	0.0250257	0.0191131	0.0235856	0.0323297	0.0429824	0.0439052	0.0499654	0.0500515	0.0729952	0.107799
acute_bronchi(oli)tis	dalywgt	0.025	0.025	0.025	0.025	0.025	0.025	0.025	0.025	0.025	0.025	0.025	0.025	0.025	0.025	0.025	0.025	0.025	0.025
Influenza	prev	0.129425	0.066232	0.0469147	0.0540336	0.0556051	0.0555626	0.0697272	0.0744555	0.0674091	0.0674913	0.0677541	0.0688337	0.0710153	0.0607481	0.0656498	0.0578687	0.0589893	0.0394989
Influenza	dalywgt	0.01	0.01	0.01	0.01	0.01	0.01	0.01	0.01	0.01	0.01	0.01	0.01	0.01	0.01	0.01	0.01	0.01	0.01
Astma	prev	0.042453	0.0590623	0.0427076	0.0342743	0.0254708	0.018388	0.0227392	0.02325	0.0206493	0.0150327	0.0180953	0.0130661	0.0163934	0.0141921	0.0168295	0.0201072	0.010362	0.00730834
Astma	dalywgt	0.0795	0.0795	0.0795	0.0795	0.0795	0.0795	0.0795	0.0795	0.0795	0.0795	0.0795	0.0795	0.0795	0.0795	0.0795	0.0795	0.0795	0.0795
COPD	prev	0.00104712	0.00214985	0.00373221	0.00389879	0.00312931	0.00245254	0.00311177	0.00464273	0.00749655	0.0123672	0.0175358	0.0328048	0.0490099	0.0815768	0.113918	0.125458	0.133116	0.137726
COPD	dalywgt	0.314	0.314	0.314	0.314	0.314	0.314	0.314	0.314	0.314	0.314	0.314	0.314	0.314	0.314	0.314	0.314	0.314	0.314
Zweren_van_maag_en_duodenum	prev	0	0	0	0	0	0.00065703	0.000119133	0.00118821	0.00203638	0.00298909	0.00116313	0.00247902	0.00175016	0.00120337	0.00110773	0.00124961	0.00194458	0.0010846
Zweren_van_maag_en_duodenum	dalywgt	0.02	0.02	0.02	0.02	0.02	0.02	0.02	0.02	0.02	0.02	0.02	0.02	0.02	0.02	0.02	0.02	0.02	0.02
Inflammatoire_darmziekten	prev	6e-05	6e-05	0.001027	0.001027	0.001323	0.001323	0.001441	0.001441	0.00148	0.00148	0.000888	0.000888	0.001044	0.001044	0.000853	0.000853	0.000853	0.000853
Inflammatoire_darmziekten	dalywgt	0.202	0.202	0.202	0.202	0.202	0.202	0.202	0.202	0.202	0.202	0.202	0.202	0.202	0.202	0.202	0.202	0.202	0.202
Nierbekkenontsteking	prev	0	0	0	0	0	0	0	0	0	0	0	0	0	0	0	0	0	0
Nierbekkenontsteking	dalywgt	0.01	0.01	0.01	0.01	0.01	0.01	0.01	0.01	0.01	0.01	0.01	0.01	0.01	0.01	0.01	0.01	0.01	0.01
Blaas_en_urinebuisontsteking	prev	0	0	0	0	0	0	0	0	0	0	0	0	0	0	0	0	0	0
Blaas_en_urinebuisontsteking	dalywgt	0.01484	0.01484	0.01484	0.01484	0.01484	0.01484	0.01484	0.01484	0.01484	0.01484	0.01484	0.01484	0.01484	0.01484	0.01484	0.01484	0.01484	0.01484
Acute_urineweginfecties	prev	0.00506895	0.0036261	0.00221876	0.00315211	0.00431177	0.00427317	0.00582688	0.00520721	0.00655339	0.00594891	0.00932211	0.0121886	0.0185838	0.0235352	0.0445816	0.0637257	0.082588	0.134426
Acute_urineweginfecties	dalywgt	0.0148457	0.0148457	0.0148457	0.0148457	0.0148457	0.0148457	0.0148457	0.0148457	0.0148457	0.0148457	0.0148457	0.0148457	0.0148457	0.0148457	0.0148457	0.0148457	0.0148457	0.0148457
Constitutioneel_eczeem	prev	0.0642027	0.0138705	0.00923867	0.00533333	0.00593519	0.00407359	0.00512271	0.00546578	0.00366549	0.00508145	0.00276243	0.00533944	0.00481295	0.00385078	0.0060925	0.00249922	0.0043753	0.00433839
Constitutioneel_eczeem	dalywgt	0.07	0.07	0.07	0.07	0.07	0.07	0.07	0.07	0.07	0.07	0.07	0.07	0.07	0.07	0.07	0.07	0.07	0.07
Contacteczeem	prev	0.0258546	0.0189894	0.0169376	0.0179556	0.0184472	0.0127464	0.0163212	0.0186549	0.0199566	0.0236138	0.0220994	0.0228833	0.0290965	0.0238267	0.0254777	0.0193689	0.0170151	0.0103037
Contacteczeem	dalywgt	0.07	0.07	0.07	0.07	0.07	0.07	0.07	0.07	0.07	0.07	0.07	0.07	0.07	0.07	0.07	0.07	0.07	0.07
Reumatoide_artritis	prev	0.000219901	0.000322234	0.000547825	0.000286139	0.00151533	0.00238355	0.00497286	0.00482571	0.00635025	0.00676546	0.00803776	0.0159191	0.0141259	0.0208816	0.0212673	0.0164477	0.011912	0.0120712
Reumatoide_artritis	dalywgt	0.525	0.525	0.525	0.525	0.525	0.525	0.525	0.525	0.525	0.525	0.525	0.525	0.525	0.525	0.525	0.525	0.525	0.525
Artrose	prev	0	0.000161117	0	0	0.000349691	0.00271073	0.00604623	0.00940109	0.0122659	0.0209564	0.0419364	0.0474546	0.0693547	0.0973924	0.137074	0.1451	0.191808	0.189297
Artrose	dalywgt	0.18676	0.18676	0.18676	0.18676	0.18676	0.18676	0.18676	0.18676	0.18676	0.18676	0.18676	0.18676	0.18676	0.18676	0.18676	0.18676	0.18676	0.18676
Dorsopathieδn	prev	0.00121465	0.000990753	0.00325064	0.0117333	0.0203722	0.0279895	0.0402669	0.045865	0.0543036	0.0665072	0.0572841	0.0493898	0.0514111	0.0445247	0.0401551	0.0331147	0.0345163	0.0206074
Dorsopathieδn	dalywgt	0.06	0.06	0.06	0.06	0.06	0.06	0.06	0.06	0.06	0.06	0.06	0.06	0.06	0.06	0.06	0.06	0.06	0.06
Aangeboren_afwijkingen_CZS	prev	0.00384827	0.00461869	0.00372521	0.00274694	0.00186502	0.00170132	0.00162047	0.00246818	0.00210199	0.000542299	0.000597831	0.00098479	0.000616903	0.00110162	0.00184812	0.00104657	0	0
Aangeboren_afwijkingen_CZS	dalywgt	0.496	0.496	0.496	0.496	0.496	0.496	0.496	0.496	0.496	0.496	0.496	0.496	0.496	0.496	0.496	0.496	0.496	0.496
Aangeboren_afwijkingen_HVS	prev	0.00571743	0.00236305	0.00339652	0.00228912	0.0025644	0.00217391	0.00196162	0.00223679	0.00194628	0.0016269	0.00136647	0.00120363	0.00123381	0.000963922	0.00134409	0.00209314	0.00244349	0
Aangeboren_afwijkingen_HVS	dalywgt	0.13193	0.13193	0.13193	0.13193	0.13193	0.13193	0.13193	0.13193	0.13193	0.13193	0.13193	0.13193	0.13193	0.13193	0.13193	0.13193	0.13193	0.13193
Heupfracturen	prev	1.47151e-05	1.91344e-05	2.78325e-05	4.59276e-05	3.4382e-05	3.27416e-05	5.56511e-05	3.92767e-05	9.73658e-05	0.000105664	0.00017979	0.000166066	0.000359202	0.000526546	0.00107605	0.00251076	0.0045115	0.00974078
Heupfracturen	dalywgt	0.19	0.19	0.19	0.19	0.19	0.19	0.19	0.19	0.19	0.19	0.19	0.19	0.19	0.19	0.19	0.19	0.19	0.19
Ongevalsletsel_verkeer	prev	0.0044979	0.00749651	0.00749651	0.0156177	0.0156177	0.00749651	0.00749651	0.00749651	0.00443543	0.00443543	0.00443543	0.00349837	0.00349837	0.00349837	0.00349837	0.00443543	0.00443543	0.00443543
Ongevalsletsel_verkeer	dalywgt	0.429954	0.429954	0.429954	0.429954	0.429954	0.429954	0.429954	0.429954	0.429954	0.429954	0.429954	0.429954	0.429954	0.429954	0.429954	0.429954	0.429954	0.429954
Ongevalsletsel_privΘ	prev	0.00833623	0.00631172	0.00631172	0.00571627	0.00571627	0.00452538	0.00452538	0.00452538	0.00309631	0.00309631	0.00309631	0.00273905	0.00273905	0.00261996	0.00261996	0.00440629	0.00440629	0.00440629
Ongevalsletsel_privΘ	dalywgt	0.172392	0.172392	0.172392	0.172392	0.172392	0.172392	0.172392	0.172392	0.172392	0.172392	0.172392	0.172392	0.172392	0.172392	0.172392	0.172392	0.172392	0.172392

## Sheet: diswomen
Prevalence rates and disability weights in age classes of five years Dutch Burden of Disease Study WOMEN
Age		0_4	5_9	10_14	15_19	20_24	25_29	30_34	35_39	40_44	45_49	50_54	55_59	60_64	65_69	70_74	75_79	80_84	85+
Infectieziekten_maagdarmkanaal	prev	0.0803091	0.0272408	0.0112092	0.0132333	0.0198634	0.0194024	0.0182521	0.0164024	0.0118465	0.0109573	0.011572	0.0126654	0.0183785	0.0192755	0.0195011	0.020559	0.0344136	0.0351707
Infectieziekten_maagdarmkanaal	dalywgt	0.03	0.03	0.03	0.03	0.03	0.03	0.03	0.03	0.03	0.03	0.03	0.03	0.03	0.03	0.03	0.03	0.03	0.03
Tuberculose	prev	1.06637e-05	9.43677e-06	9.43677e-06	3.78502e-05	3.78502e-05	3.95421e-05	3.95421e-05	2.47638e-05	2.47638e-05	1.42853e-05	1.42853e-05	1.73324e-05	1.73324e-05	2.54673e-05	0.000220423	0.000221983	0.000221983	0.000223915
Tuberculose	dalywgt	0.22948	0.22948	0.22948	0.22948	0.22948	0.22948	0.22948	0.22948	0.22948	0.22948	0.22948	0.22948	0.22948	0.22948	0.22948	0.22948	0.22948	0.22948
Hersenvliesontsteking	prev	0.000312875	4.82081e-05	4.31875e-05	9.58904e-05	3.47207e-05	1.07212e-05	1.45162e-05	1.26259e-05	1.18254e-05	3.19055e-05	3.48801e-05	4.43919e-05	4.67946e-05	4.47159e-05	0.000100139	9.6531e-05	3.95952e-05	3.69471e-05
Hersenvliesontsteking	dalywgt	0.31905	0.31905	0.31905	0.31905	0.31905	0.31905	0.31905	0.31905	0.31905	0.31905	0.31905	0.31905	0.31905	0.31905	0.31905	0.31905	0.31905	0.31905
HIV/AIDS	prev	1.77767e-05	0	0	0	1.81519e-05	9.09429e-05	5.34415e-05	9.29951e-05	4.27088e-05	6.13074e-05	3.01095e-05	2.01363e-05	2.32921e-05	0	0	0	0	0
HIV/AIDS	dalywgt	0.56962	0.56962	0.56962	0.56962	0.56962	0.56962	0.56962	0.56962	0.56962	0.56962	0.56962	0.56962	0.56962	0.56962	0.56962	0.56962	0.56962	0.56962
SOA	prev	0	0	1.05334e-05	0.00759565	0.00908992	0.00828101	0.0075736	0.0053453	0.00343458	0.00126324	0.000240476	3.23546e-05	3.02107e-05	0	0	0	0	0
SOA	dalywgt	0.072	0.072	0.072	0.072	0.072	0.072	0.072	0.072	0.072	0.072	0.072	0.072	0.072	0.072	0.072	0.072	0.072	0.072
Slokdarmkanker	prev	0	0	0	0	0	0	0	0	0	0	0.000125	7.6e-05	8.3e-05	0.000182	5.5e-05	0.000441	0	0.000136
Slokdarmkanker	dalywgt	0.707307	0.707307	0.707307	0.707307	0.707307	0.707307	0.707307	0.707307	0.707307	0.707307	0.707307	0.707307	0.707307	0.707307	0.707307	0.707307	0.707307	0.707307
Maagkanker	prev	0	0	0	0	0	0	0	5e-05	8.4e-05	5.7e-05	0.000281	0.000267	0.000873	0.000863	0.001695	0.002867	0.003191	0.00461
Maagkanker	dalywgt	0.312261	0.312261	0.312261	0.312261	0.312261	0.312261	0.312261	0.312261	0.312261	0.312261	0.312261	0.312261	0.312261	0.312261	0.312261	0.312261	0.312261	0.312261
Dikke_darm_en_endeldarmkanker	prev	0	0	0	0	3.5e-05	8.2e-05	0.000102	0.00015	0.000279	0.000742	0.00215	0.003668	0.006108	0.009307	0.014708	0.018894	0.025312	0.02983
Dikke_darm_en_endeldarmkanker	dalywgt	0.207661	0.207661	0.207661	0.207661	0.207661	0.207661	0.207661	0.207661	0.207661	0.207661	0.207661	0.207661	0.207661	0.207661	0.207661	0.207661	0.207661	0.207661
Longkanker	prev	0	0	0	0	0	0	0	5e-05	0.000223	0.000428	0.00053	0.000917	0.001496	0.00118	0.001586	0.001544	0.00088	0.000678
Longkanker	dalywgt	0.441063	0.441063	0.441063	0.441063	0.441063	0.441063	0.441063	0.441063	0.441063	0.441063	0.441063	0.441063	0.441063	0.441063	0.441063	0.441063	0.441063	0.441063
Huidkanker	prev	0	0	3.5e-05	7.1e-05	0.000387	0.000957	0.001467	0.001534	0.00195	0.002199	0.004052	0.003936	0.004156	0.004676	0.00514	0.007646	0.008583	0.012475
Huidkanker	dalywgt	0.0523206	0.0523206	0.0523206	0.0523206	0.0523206	0.0523206	0.0523206	0.0523206	0.0523206	0.0523206	0.0523206	0.0523206	0.0523206	0.0523206	0.0523206	0.0523206	0.0523206	0.0523206
Borstkanker	prev	0	0	0	0	3.5e-05	0.000219	0.000582	0.002213	0.006184	0.01099	0.0207	0.02575	0.03133	0.03423	0.03603	0.04029	0.04115	0.04325
Borstkanker	dalywgt	0.208735	0.208735	0.208735	0.208735	0.208735	0.208735	0.208735	0.208735	0.208735	0.208735	0.208735	0.208735	0.208735	0.208735	0.208735	0.208735	0.208735	0.208735
Prostaatkanker	prev	0	0	0	0	0	0	0	0	0	0	0	0	0	0	0	0	0	0
Prostaatkanker	dalywgt	0.29529	0.29529	0.29529	0.29529	0.29529	0.29529	0.29529	0.29529	0.29529	0.29529	0.29529	0.29529	0.29529	0.29529	0.29529	0.29529	0.29529	0.29529
Non_hodgkin	prev	0	0	7e-05	7.1e-05	0.000106	0.000164	0.000101	0.000176	0.000362	0.000371	0.000873	0.00149	0.001413	0.001317	0.002023	0.002279	0.003631	0.003119
Non_hodgkin	dalywgt	0.259033	0.259033	0.259033	0.259033	0.259033	0.259033	0.259033	0.259033	0.259033	0.259033	0.259033	0.259033	0.259033	0.259033	0.259033	0.259033	0.259033	0.259033
Diabetes	prev	0.000114	0.000543053	0.0016944	0.00224592	0.00259074	0.00411182	0.00387252	0.00631137	0.0113392	0.0145668	0.0257115	0.036812	0.0691828	0.0873181	0.102237	0.134087	0.149323	0.153757
Diabetes	dalywgt	0.19766	0.19766	0.19766	0.19766	0.19766	0.19766	0.19766	0.19766	0.19766	0.19766	0.19766	0.19766	0.19766	0.19766	0.19766	0.19766	0.19766	0.19766
Dementie	prev	5.30793e-05	1.62122e-05	0	0	0	0.000183993	6.13734e-06	0.000132307	1.30794e-05	0.000130665	0.000145948	0.000273612	0.00100144	0.00489813	0.0112664	0.0437874	0.0817267	0.142456
Dementie	dalywgt	0.709048	0.709048	0.709048	0.709048	0.709048	0.709048	0.709048	0.709048	0.709048	0.709048	0.709048	0.709048	0.709048	0.709048	0.709048	0.709048	0.709048	0.709048
Schizofrenie	prev	1.38464e-05	0	0	0.000187444	0.000933965	0.00139218	0.00241938	0.00268608	0.00278389	0.00452269	0.00179656	0.00153946	0.00284375	0.000852781	0.000757747	0.00160819	0.000505513	0.000353341
Schizofrenie	dalywgt	0.66	0.66	0.66	0.66	0.66	0.66	0.66	0.66	0.66	0.66	0.66	0.66	0.66	0.66	0.66	0.66	0.66	0.66
Depressie_en_dysthymie(ontdubbeld)	prev	0	0	0.0105208	0.0219827	0.0350404	0.0352423	0.0415755	0.0410959	0.0676692	0.0527638	0.0373832	0.0404412	0.0419847	0.027	0.031	0.032	0.032	0.032
Depressie_en_dysthymie(ontdubbeld)	dalywgt	0.416392	0.416392	0.416392	0.416392	0.416392	0.416392	0.416392	0.416392	0.416392	0.416392	0.416392	0.416392	0.416392	0.416392	0.416392	0.416392	0.416392	0.416392
Depressie_i.e.z.	prev	0	0	0.0105208	0.0220803	0.0298913	0.0307692	0.0307692	0.0318907	0.0580808	0.0377834	0.0280374	0.0295203	0.0267176	0.027	0.031	0.032	0.032	0.032
Depressie_i.e.z.	dalywgt	0.4595	0.4595	0.4595	0.4595	0.4595	0.4595	0.4595	0.4595	0.4595	0.4595	0.4595	0.4595	0.4595	0.4595	0.4595	0.4595	0.4595	0.4595
Depressie_HAR	prev	0.000162153	0.000156814	0.00100503	0.00494787	0.0106013	0.0119849	0.0127593	0.0102018	0.0126034	0.0137691	0.0102947	0.0107927	0.00664305	0.0100853	0.018018	0.0250236	0.0271647	0.0372414
Depressie_HAR	dalywgt	0.4595	0.4595	0.4595	0.4595	0.4595	0.4595	0.4595	0.4595	0.4595	0.4595	0.4595	0.4595	0.4595	0.4595	0.4595	0.4595	0.4595	0.4595
Paniekstoornis	prev	0	0	0	0	0	0	0	0	0	0	0	0	0	0	0	0	0	0
Paniekstoornis	dalywgt	0.213	0.213	0.213	0.213	0.213	0.213	0.213	0.213	0.213	0.213	0.213	0.213	0.213	0.213	0.213	0.213	0.213	0.213
Agorafobie	prev	0	0	0	0	0	0	0	0	0	0	0	0	0	0	0	0	0	0
Agorafobie	dalywgt	0.154	0.154	0.154	0.154	0.154	0.154	0.154	0.154	0.154	0.154	0.154	0.154	0.154	0.154	0.154	0.154	0.154	0.154
Enkelvoudige_fobie	prev	0	0	0	0	0	0	0	0	0	0	0	0	0	0	0	0	0	0
Enkelvoudige_fobie	dalywgt	0.135	0.135	0.135	0.135	0.135	0.135	0.135	0.135	0.135	0.135	0.135	0.135	0.135	0.135	0.135	0.135	0.135	0.135
Sociale_fobie	prev	0	0	0	0	0	0	0	0	0	0	0	0	0	0	0	0	0	0
Sociale_fobie	dalywgt	0.191	0.191	0.191	0.191	0.191	0.191	0.191	0.191	0.191	0.191	0.191	0.191	0.191	0.191	0.191	0.191	0.191	0.191
Obsessief_compulsief	prev	0	0	0	0	0	0	0	0	0	0	0	0	0	0	0	0	0	0
Obsessief_compulsief	dalywgt	0.272	0.272	0.272	0.272	0.272	0.272	0.272	0.272	0.272	0.272	0.272	0.272	0.272	0.272	0.272	0.272	0.272	0.272
diffuse_angstoornis	prev	0	0	0	0	0	0	0	0	0	0	0	0	0	0	0	0	0	0
diffuse_angstoornis	dalywgt	0.256	0.256	0.256	0.256	0.256	0.256	0.256	0.256	0.256	0.256	0.256	0.256	0.256	0.256	0.256	0.256	0.256	0.256
Angststoornissen_totaal	prev	0	0	0.0501472	0.118971	0.144022	0.114286	0.107456	0.154897	0.146096	0.133166	0.130435	0.121324	0.118321	0.14276	0.14276	0.11782	0.11782	0.11782
Angststoornissen_totaal	dalywgt	0.171864	0.171864	0.171864	0.171864	0.171864	0.171864	0.171864	0.171864	0.171864	0.171864	0.171864	0.171864	0.171864	0.171864	0.171864	0.171864	0.171864	0.171864
Alcoholafhankelijkheid	prev	0	0	0.000981818	0.00147273	0.013587	0.0131868	0.00438596	0.0113895	0.010101	0.00755668	0.00311526	0.00369004	0.0114504	0	0	0	0	0
Alcoholafhankelijkheid	dalywgt	0.55	0.55	0.55	0.55	0.55	0.55	0.55	0.55	0.55	0.55	0.55	0.55	0.55	0.55	0.55	0.55	0.55	0.55
Verstandelijke_handicap_licht	prev	0.000789392	0.00394696	0.00511933	0.00511933	0.00448537	0.00448537	0.00311796	0.00311796	0.00164806	0.00164806	0.00113235	0.00113235	0.000552088	0.000236458	0.000236458	0.000236458	0.000236458	0.000236458
Verstandelijke_handicap_licht	dalywgt	0.29	0.29	0.29	0.29	0.29	0.29	0.29	0.29	0.29	0.29	0.29	0.29	0.29	0.29	0.29	0.29	0.29	0.29
Verstandelijk_handicap_diep	prev	0.000789392	0.00394696	0.00337658	0.00337658	0.00327058	0.00327058	0.0041313	0.0041313	0.00407678	0.00407678	0.00226471	0.00226471	0.00193231	0.00110347	0.00110347	0.00110347	0.00110347	0.00110347
Verstandelijk_handicap_diep	dalywgt	0.60793	0.60793	0.60793	0.60793	0.60793	0.60793	0.60793	0.60793	0.60793	0.60793	0.60793	0.60793	0.60793	0.60793	0.60793	0.60793	0.60793	0.60793
Ziekte_van_Parkinson+A89	prev	2.61774e-05	0	0	0	0	0	0	2.77223e-05	7.93767e-05	0.000328478	0.000539494	0.000749722	0.00149246	0.00320216	0.00821206	0.0126048	0.0161309	0.018458
Ziekte_van_Parkinson+A89	dalywgt	0.67579	0.67579	0.67579	0.67579	0.67579	0.67579	0.67579	0.67579	0.67579	0.67579	0.67579	0.67579	0.67579	0.67579	0.67579	0.67579	0.67579	0.67579
Epilepsie	prev	0.0002285	0.00177332	0.00236955	0.00563706	0.00529945	0.00262738	0.0062865	0.00556966	0.00381716	0.00526225	0.00699467	0.00868583	0.00657685	0.00523807	0.00526644	0.00642441	0.00414674	0.00387775
Epilepsie	dalywgt	0.11	0.11	0.11	0.11	0.11	0.11	0.11	0.11	0.11	0.11	0.11	0.11	0.11	0.11	0.11	0.11	0.11	0.11
Multipele_Sclerose	prev	0	0	0	0	7e-05	0.00056	0.00108	0.00215	0.00204	0.00287	0.00167	0.0018	0.00185	0.00152	0.00155	0.00111	0.00054	0.00012
Multipele_Sclerose	dalywgt	0.534	0.534	0.534	0.534	0.534	0.534	0.534	0.534	0.534	0.534	0.534	0.534	0.534	0.534	0.534	0.534	0.534	0.534
Gezichtsstoornissen	prev	0.000235821	0.000292302	0.0001719	0.000325558	0.000341219	0.00132819	0.000689655	0.000638597	0.0044841	0.00557072	0.011678	0.0162133	0.0342232	0.0658927	0.139702	0.231379	0.30063	0.397421
Gezichtsstoornissen	dalywgt	0.164429	0.164429	0.164429	0.164429	0.164429	0.164429	0.164429	0.164429	0.164429	0.164429	0.164429	0.164429	0.164429	0.164429	0.164429	0.164429	0.164429	0.164429
Gehoorstoornissen	prev	0.000766419	0.00398184	0.0074094	0.0100629	0.00447487	0.00560032	0.00799147	0.00781695	0.0134102	0.0160837	0.018823	0.0366994	0.0446734	0.0616465	0.100224	0.137539	0.218022	0.300208
Gehoorstoornissen	dalywgt	0.10907	0.10907	0.10907	0.10907	0.10907	0.10907	0.10907	0.10907	0.10907	0.10907	0.10907	0.10907	0.10907	0.10907	0.10907	0.10907	0.10907	0.10907
Coronaire_hartziekten	prev	0	0	0	0	0.00011374	0.000137994	0.000473204	0.00249749	0.00273854	0.00586994	0.0123712	0.0283046	0.046632	0.0779756	0.130648	0.1751	0.179651	0.161746
Coronaire_hartziekten	dalywgt	0.28801	0.28801	0.28801	0.28801	0.28801	0.28801	0.28801	0.28801	0.28801	0.28801	0.28801	0.28801	0.28801	0.28801	0.28801	0.28801	0.28801	0.28801
Hartfalen	prev	4.05383e-05	0.000191823	0	0	0	0.000462331	2.0284e-05	5.69995e-05	0.000152738	0.000520617	0.0013957	0.00356185	0.00522759	0.012205	0.0308944	0.0586398	0.0990107	0.194385
Hartfalen	dalywgt	0.15416	0.15416	0.15416	0.15416	0.15416	0.15416	0.15416	0.15416	0.15416	0.15416	0.15416	0.15416	0.15416	0.15416	0.15416	0.15416	0.15416	0.15416
Beroerte	prev	0.000145372	3.89429e-06	0	0	0.000265393	0.000643669	0.000459163	0.00183385	0.001089	0.00244989	0.00547503	0.00858873	0.011744	0.017644	0.0305164	0.0520639	0.0719568	0.0801611
Beroerte	dalywgt	0.609	0.609	0.609	0.609	0.609	0.609	0.609	0.609	0.609	0.609	0.609	0.609	0.609	0.609	0.609	0.609	0.609	0.609
Bovenste_luchtweginfecties	prev	0.0025587	0.00791013	0.0122206	0.029427	0.0319433	0.0427379	0.0586777	0.05645	0.0487843	0.0362834	0.0360226	0.0320146	0.0329377	0.0310225	0.0211893	0.0142818	0.0153713	0.0108078
Bovenste_luchtweginfecties	dalywgt	0.02	0.02	0.02	0.02	0.02	0.02	0.02	0.02	0.02	0.02	0.02	0.02	0.02	0.02	0.02	0.02	0.02	0.02
Longontsteking	prev	0.0130723	0.00926713	0.00226237	0.00352638	0.00122757	0.00271609	0.00280954	0.00472062	0.00348182	0.00320759	0.00447674	0.00595111	0.0109566	0.0103266	0.0122061	0.0138831	0.0219123	0.0419014
Longontsteking	dalywgt	0.1	0.1	0.1	0.1	0.1	0.1	0.1	0.1	0.1	0.1	0.1	0.1	0.1	0.1	0.1	0.1	0.1	0.1
acute_bronchi(oli)tis	prev	0.095608	0.0293799	0.0115973	0.0189702	0.0121687	0.0167853	0.0202153	0.0254902	0.0269458	0.0287354	0.0327599	0.0405777	0.0439648	0.0490509	0.05019	0.0520089	0.07684	0.0808685
acute_bronchi(oli)tis	dalywgt	0.025	0.025	0.025	0.025	0.025	0.025	0.025	0.025	0.025	0.025	0.025	0.025	0.025	0.025	0.025	0.025	0.025	0.025
Influenza	prev	0.129413	0.066232	0.0469147	0.0540336	0.0556051	0.0555626	0.0697272	0.0744555	0.0674091	0.0674913	0.0677541	0.0688337	0.0710153	0.0607481	0.0656498	0.0578687	0.0589893	0.0394989
Influenza	dalywgt	0.01	0.01	0.01	0.01	0.01	0.01	0.01	0.01	0.01	0.01	0.01	0.01	0.01	0.01	0.01	0.01	0.01	0.01
Astma	prev	0.0269366	0.0411863	0.0334446	0.0390876	0.0350932	0.0319556	0.0310098	0.0314578	0.0283306	0.032178	0.0341862	0.0303827	0.0290315	0.0250525	0.0204342	0.0200221	0.00873403	0.012059
Astma	dalywgt	0.0795	0.0795	0.0795	0.0795	0.0795	0.0795	0.0795	0.0795	0.0795	0.0795	0.0795	0.0795	0.0795	0.0795	0.0795	0.0795	0.0795	0.0795
COPD	prev	0.000309542	0.00140176	0.00264748	0.00237532	0.00166773	0.00352618	0.00412512	0.00573971	0.00708111	0.0118808	0.0164888	0.0231716	0.0264126	0.0445902	0.0591711	0.0648105	0.059056	0.0631583
COPD	dalywgt	0.314	0.314	0.314	0.314	0.314	0.314	0.314	0.314	0.314	0.314	0.314	0.314	0.314	0.314	0.314	0.314	0.314	0.314
Zweren_van_maag_en_duodenum	prev	0	0	0	0	0.00033129	0.000807972	0.000332853	0.000665336	0.000763845	0.000139082	0.000987167	0.00148865	0.00265722	0.00206879	0.000333667	0.00377715	0.00169779	0.00551724
Zweren_van_maag_en_duodenum	dalywgt	0.02	0.02	0.02	0.02	0.02	0.02	0.02	0.02	0.02	0.02	0.02	0.02	0.02	0.02	0.02	0.02	0.02	0.02
Inflammatoire_darmziekten	prev	8.4e-05	8.4e-05	0.000722	0.000722	0.002139	0.002139	0.001601	0.001601	0.001076	0.001076	0.000965	0.000965	0.00071	0.00071	0.001033	0.001033	0.001033	0.001033
Inflammatoire_darmziekten	dalywgt	0.202	0.202	0.202	0.202	0.202	0.202	0.202	0.202	0.202	0.202	0.202	0.202	0.202	0.202	0.202	0.202	0.202	0.202
Nierbekkenontsteking	prev	0	0	0	0	0	0	0	0	0	0	0	0	0	0	0	0	0	0
Nierbekkenontsteking	dalywgt	0.01	0.01	0.01	0.01	0.01	0.01	0.01	0.01	0.01	0.01	0.01	0.01	0.01	0.01	0.01	0.01	0.01	0.01
Blaas_en_urinebuisontsteking	prev	0	0	0	0	0	0	0	0	0	0	0	0	0	0	0	0	0	0
Blaas_en_urinebuisontsteking	dalywgt	0.01484	0.01484	0.01484	0.01484	0.01484	0.01484	0.01484	0.01484	0.01484	0.01484	0.01484	0.01484	0.01484	0.01484	0.01484	0.01484	0.01484	0.01484
Acute_urineweginfecties	prev	0.0268345	0.0342108	0.0141428	0.0820092	0.0884358	0.067283	0.0552927	0.0561063	0.0551215	0.0675894	0.0594222	0.0700242	0.101733	0.126156	0.167514	0.193872	0.20221	0.29758
Acute_urineweginfecties	dalywgt	0.0148457	0.0148457	0.0148457	0.0148457	0.0148457	0.0148457	0.0148457	0.0148457	0.0148457	0.0148457	0.0148457	0.0148457	0.0148457	0.0148457	0.0148457	0.0148457	0.0148457	0.0148457
Constitutioneel_eczeem	prev	0.0429707	0.016779	0.0125628	0.0114861	0.0117608	0.00915702	0.00765561	0.00643158	0.00712922	0.00681502	0.00465379	0.00483811	0.00465013	0.00827515	0.00967634	0.0108593	0.00679117	0.0137931
Constitutioneel_eczeem	dalywgt	0.07	0.07	0.07	0.07	0.07	0.07	0.07	0.07	0.07	0.07	0.07	0.07	0.07	0.07	0.07	0.07	0.07	0.07
Contacteczeem	prev	0.0209178	0.0199153	0.0207705	0.0399364	0.0296505	0.0346081	0.0280706	0.0307163	0.0255888	0.0250348	0.0265125	0.0279122	0.0303366	0.0356866	0.0423757	0.0566572	0.0517827	0.0703448
Contacteczeem	dalywgt	0.07	0.07	0.07	0.07	0.07	0.07	0.07	0.07	0.07	0.07	0.07	0.07	0.07	0.07	0.07	0.07	0.07	0.07
Reumatoide_artritis	prev	0.000692321	0.000693452	0.0004011	0.000976675	0.00132918	0.00353844	0.00393482	0.00480997	0.00598297	0.00970537	0.0151008	0.0205682	0.0191169	0.0216091	0.0251823	0.0290075	0.0430479	0.0474795
Reumatoide_artritis	dalywgt	0.525	0.525	0.525	0.525	0.525	0.525	0.525	0.525	0.525	0.525	0.525	0.525	0.525	0.525	0.525	0.525	0.525	0.525
Artrose	prev	0	0	0.0001146	0.000631966	0.00222125	0.00184796	0.00271779	0.00339298	0.00723844	0.0192676	0.0399569	0.0721631	0.119306	0.169875	0.213003	0.261553	0.328302	0.33732
Artrose	dalywgt	0.18676	0.18676	0.18676	0.18676	0.18676	0.18676	0.18676	0.18676	0.18676	0.18676	0.18676	0.18676	0.18676	0.18676	0.18676	0.18676	0.18676	0.18676
Dorsopathieδn	prev	0.00097292	0.00125451	0.00502513	0.0215586	0.0384297	0.0453811	0.0424942	0.0492349	0.0534691	0.0653686	0.0675504	0.0601042	0.0651019	0.069563	0.0844178	0.114259	0.152801	0.183448
Dorsopathieδn	dalywgt	0.06	0.06	0.06	0.06	0.06	0.06	0.06	0.06	0.06	0.06	0.06	0.06	0.06	0.06	0.06	0.06	0.06	0.06
Aangeboren_afwijkingen_CZS	prev	0.00188657	0.00197304	0.0036672	0.00160864	0.00159236	0.00229991	0.0020284	0.00151999	0.001059	0.000976562	0.0024662	0.00157463	0.00155372	0.0008	0.000389206	0.000326211	0.000288684	0.00380228
Aangeboren_afwijkingen_CZS	dalywgt	0.496	0.496	0.496	0.496	0.496	0.496	0.496	0.496	0.496	0.496	0.496	0.496	0.496	0.496	0.496	0.496	0.496	0.496
Aangeboren_afwijkingen_HVS	prev	0.00660299	0.00526143	0.0032088	0.00425141	0.00307097	0.00128795	0.00194726	0.00243198	0.00075643	0.00260417	0.0020095	0.00067484	0.00107565	0.000457143	0.00116762	0.00260969	0.00202079	0.000422476
Aangeboren_afwijkingen_HVS	dalywgt	0.13193	0.13193	0.13193	0.13193	0.13193	0.13193	0.13193	0.13193	0.13193	0.13193	0.13193	0.13193	0.13193	0.13193	0.13193	0.13193	0.13193	0.13193
Heupfracturen	prev	1.42471e-05	9.42837e-06	2.42268e-05	5.07456e-06	1.33355e-05	1.11354e-05	1.24923e-05	2.30692e-05	3.89831e-05	8.08679e-05	0.000165903	0.000246109	0.00046202	0.00102973	0.00232468	0.00452607	0.00840679	0.015454
Heupfracturen	dalywgt	0.19	0.19	0.19	0.19	0.19	0.19	0.19	0.19	0.19	0.19	0.19	0.19	0.19	0.19	0.19	0.19	0.19	0.19
Ongevalsletsel_verkeer	prev	0.00418555	0.00624709	0.00624709	0.01062	0.01062	0.00468532	0.00468532	0.00468532	0.0034359	0.0034359	0.0034359	0.00393567	0.00393567	0.00443543	0.00443543	0.0029986	0.0029986	0.0029986
Ongevalsletsel_verkeer	dalywgt	0.429954	0.429954	0.429954	0.429954	0.429954	0.429954	0.429954	0.429954	0.429954	0.429954	0.429954	0.429954	0.429954	0.429954	0.429954	0.429954	0.429954	0.429954
Ongevalsletsel_privΘ	prev	0.00678807	0.00512083	0.00512083	0.00416811	0.00416811	0.00309631	0.00309631	0.00309631	0.00297722	0.00297722	0.00297722	0.00357267	0.00357267	0.00440629	0.00440629	0.00821714	0.00821714	0.00821714
Ongevalsletsel_privΘ	dalywgt	0.172392	0.172392	0.172392	0.172392	0.172392	0.172392	0.172392	0.172392	0.172392	0.172392	0.172392	0.172392	0.172392	0.172392	0.172392	0.172392	0.172392	0.172392
